# Supplementary material for: Applicability of Existing Gender Scores for German Clinical Research Data: Scoping Review and Data Mapping
Source: JMIR Med Inform. 2026 Jan 8;14:e74162. doi: 10.2196/74162 (PMC12782135; doi:10.2196/74162)
Supplement: Multimedia Appendix 1 [file medinform-v14-e74162-s001.xlsx]

## Sheet: Sheet1
This is a Multimedia Appendix to a full manuscript: Schindler L, Beelich H, Katsari E, Liprandi D, Stracke S, Waltemath D. Applicability of existing Gender Scores on German clinical research data: A critical assessment using the Core Data Set of the German Medical Informatics Initiative. JMIR Medical Informatics. 2025;74162. doi: 10.2196/74162
#	Year of publication (YYYY)	First author	Article titel	Digital Object Identifier	Data collection	Dimension	Pro-/retrospective developement	Continent of cohort	Cohort name	Cohort size	Cohort description	Cohort limitation	Code published	Data published	Statistical parameters published	Variables
1	2022	Pohrt	Differentiating Sex and Gender Among Older Men and Women.	10.1097/PSY.0000000000001056	questionnaire	social gender	prospective	Europe	Gend Age Study	n= 1,100	52% female, mean age 75,6 years	almost only retired participants	no	no	yes	1. Level of education 2. Civil status 3. Personal net income 4. Households primary earner status 5. Responsibility for caring for other people 6. Responsibility educating and upbringing people 7. Responsibility for picking up people when they become ill 8. Hours per week spent on housework 9. Being mainly responsible for housework, 10. Social support 11. Personal Attributes Questionnaire 12. Bem …
2	2020	Ballering	Gender and sex independently associate with common somatic symptoms and lifetime prevalence of chronic disease.	10.1016/j.socscimed.2020.112968	questionnaire	social gender	retrospective	Europe	Dutch Lifelines Cohort Study	n = 152,728	59% female, mean age 44,6	excluded people with intersex condition	yes	no	yes	1. Leisure activities (e.g. type of sport) 2. Occupation-related components (e.g. profession, housewife/-husband) 3. Time spend on household tasks 4. Time spend on odd jobs 5. Lifestyle (e.g. dieting, preparing dinner, alcohol, smoking) 6. Experiencing long-term difficulties or negative life events 7. Personality traits and emotions (e.g. discipline, impulsiveness, self-consciousness, vulnerabili…
3	2022	Tibubos	Validation of the Personal Attributes Questionnaire-8: Gender Expression and Mental Distress in the German Population in 2006 and 2018.	10.3389/ijph.2022.1604510	questionnaire	social gender	prospective	Europe	German representative survey data	n = 2507 ( 2006) , n = 2516 (2018)	54% and 55% female, mean age 48,0	none	no	no	yes	1. Not at all emotional - very emotional 2. Not at all aware of feelings of others -very aware of feelings of others 3. Never gives up easily - gives up very easily 4. Not at all self-confident - very self-confident 5. Feels superior - feels very inferior 6. Not at all understanding of others - very understanding of others 7. Very warm in relations with others - very cold in relations with others…
4	2021	Nauman	Gender score development in the Berlin Aging Study II: a retrospective approach.	10.1186/s13293-020-00351-2	questionnaire	social gender	retrospective	Europe	Berlin Aging Study II	n= 1869	51% female, mean age 68,4 (f) and 68,8 (m)	60 years and older	no	no	yes	1. Chronic stress 2. Civil status 3. Risk-taking behaviour 4. Agreeableness 5. Neuroticism 6. Extraversion 7. Conscientiousness 8. Loneliness 9. Level of education
5	2021	Demuth	Cohort profile: follow-up of a Berlin Aging Study II (BASE-II) subsample as part of the GendAge study.	10.1136/bmjopen-2020-045576	questionnaire	social gender	prospective	Europe	Berlin Aging Study II	n=1100	52% female, mean age 75,6	65 years and older, almost only retired participants	no	no	no	Not available.
6	2020	Lacasse	Conducting gender-based analysis of existing databases when self-reported gender data are unavailable: the GENDER Index in a working population.	10.17269/s41997-019-00277-2	questionnaire	social gender	retrospective	North America	Canadian Community Health Survey	n = 29,470	47% female, mean age 40,5	only included workers, age group 18-50 years	no	no	yes	1. Civil status 2. Racial/ cultural group 3. Level of education 4. Household income, size, and composition 5. Household food insecurity 6. Ownership of the household 7. Sense of belonging to the local community 8. Occupation: type, working hours, self-employment 9. Amount of stress
7	2023	Teterina	Gender versus sex in predicting outcomes of traumatic brain injury: A cohort study utilizing large administrative databases.	10.1038/s41598-023-45683-2	patient data	social gender	retrospective	North America	Health administrative data for publicly funded services	n=276,812	48% female, median age 31	patients with traumatic brain injury, age 16-64	no	no	yes	Male score: 1. Fall on and from scaffolding 2. Occupant of heavy transport vehicle injured in noncollision transport accident, driver, traffic accident 3. Driver of other all-terrain or other off road motor vehicle injured in traffic accident 4. Motorcycle rider injured in collision with fixed or stationary object, driver, traffic accident 5. Asymptomatic human immunodeficiency virus [HIV] infect…
8	2021	Lagos	Evaluating the Use of a Two-Step Gender Identity Measure in the 2018 General Social Survey.	10.1215/00703370-8976151	interview	gender identity	prospective	North America	General Social Survey	n=1409	54% female	none	no	no		1. What sex were you assigned at birth? – male, female, intersex 2. What is your current gender? - woman, man, transgender, a gender not listed here (space for answer)
9	2016	Lombardi	The Utility of the Two-Step Gender Measure Within Trans and Cis Populations.	10.1007/s13178-016-0220-6	interview	gender identity	prospective	North America	general population of Cleveland and Akron, OH	n=50	n=25 cis, n=25 trans	none	no	no	yes	1. What is your sex or gender? (Check ALL that apply) - male, female, other: please specify (space for answer) 2. What sex were you assigned at birth? (Check one) - male, female, unknown or question not asked, decline to state
10	2019	Fraser	Coding Responses to an Open-ended Gender Measure in a New Zealand National Sample.	10.1080/00224499.2019.1687640	questionnaire	gender identity	prospective	Oceania	New Zealand Attitudes and Values Study	n=15,758	mean age 49,3	age group 18- 95 years	no	no	yes	1. What is your gender? (open-ended item)
11	2019	McGuire	The Genderqueer Identity (GQI) Scale: Measurement and validation of four distinct subscales with trans and LGBQ clinical and community samples in two countries.	10.1080/15532739.2018.1460735	questionnaire	gender identity	prospective	North America, Europe	a U.S. university based LGBT sample, consecutive clinical referrals at the Center of Expertise on Gender Dysphoria in Amsterdam, the Netherlands, a Dutch LGB community sample, and an online survey forum (LGBTQ)	n= 327 (Dutch clinic), n= 290 (Dutch community) n= 510 (US university), n=510 (online survey)	mean age 31,4 (Dutch clinic), mean age, 38,1 (Dutch community)	LGBTQ community, the GQI measures various stages of gender identity developement including prior to, during, and after a gender transition	no	no	yes	1. I am non binary, genderqueer, or an identity other than male or female. 2. I don’t want to be seen in the gender binary (as either male or female) 3. I try to deliberately confuse people about whether I am male or female. 4. I try to do things that are masculine and feminine at the same time. 5. I enjoy it when people are not sure if I am male or female 6. The way I think about my gender has a…
12	2021	Nielsen	Gender-related variables for health research	10.1186/s13293-021-00366-3	questionnaire	social gender	prospective	North America	3 US cross-sectional survey populations: 2 internet- based, 1 patient-research registry	n = 205, n = 2135 (internet-based), n= 489 (patient-research registry)	53%, 51% and 67% female	none	yes	yes	yes	1. Caregiver strain 2. Work strain 3. Independence 4. Risk-taking 5. Emotional intelligence 6. Social support 7. Discrimination
13	2023	Vader	Masculine gender affects sex differences in the prevalence of chronic health problems - The Doetinchem Cohort Study	10.1016/j.pmedr.2023.102202	questionnaire	social gender	retrospektiv	Europe	Doetinchem Cohort Study	n=4017	53% female	agre group 40-80 years	no	no	yes	1. Work and education (compared with partner) 2. Informal care: household chores, odd jobs, taking care of sick people 3. Lifestyle: physical intensity, type of sport, smoking, alcohol 4. Emotions: emotional problems, nervousness, energetic and vibrant, exhausted and tired
14	2024	Cipriani	A step-by-step and data-driven guide to index gender in psychiatry	10.1371/journal.pone.0296880	patient data	social gender	retrospective	North America	Signature Biobank	n=1708	40% females; mean age 40	only psychiatric emergency patients with psychological crisis	no	no	yes	1. Hostile behavior during childhood 2. Hostile behavior during adulthood 3. Having at least a secondary school diploma 4. Having at least a bachelor’s degree 5. Sleep satisfaction 6. Sleep efficacy 7. Having private housing 8. Sexual violence during childhood
15	2022	de Breij	Sex and gender differences in depressive symptoms in older workers: the role of working conditions	10.1186/s12889-022-13416-1	questionnaire	social gender	retrospective	Europe	Longitudinal Aging Study Amsterdam	n = 313	43% female	older workers (> 55 years)	no	no	yes	1. Working hours 2. Income 3. Occupation segregation 4. Education 5. Informal caregiving 6. Time spent on household chores
16	2023	Gisinger	Sex and gender aspects in diabetes mellitus: Focus on access to health care and cardiovascular outcomes	10.3389/fpubh.2023.1090541	questionnaire	social gender	retrospective	North America, Europe	Canadian Community Health Survey (CCHS), European Health Interview Survey (EHIS)	n = 109,659 (CCHS), n = 316,333 (EHIS)	54% female (CCHS), 52% female (EHIS)	none	no	no	yes	1. Level of education 2. Household income 3. Household size 4. Civil status 5. Perceived life stress 6. Sense of belonging to Community
17	2022	Wandschneider	Development of a gender score in a representative German population sample and its association with diverse social positions	10.3389/fepid.2022.914819	questionnaire	social gender	retrospective	Europe	German Socio-Economic Panel	n = 20,767	57% female	none	yes	no	yes	1. A person who is living with their partner for the long term should get married. 2. Children below the age of 6 suffer if their mother works. 3. A same-sex couple can raise a child just as well as a man and woman. 4. It would be good for society if transgender people were recognised as normal. 5. Working experience part-time employment 6. Hours/weekday housework 7. Hours/weekday repairs 8. Hour…
18	2021	Yuan	Gender Modifies the Association of Cognition With Age-Related Hearing Impairment in the Health and Retirement Study	10.3389/fpubh.2021.751828	interview	social gender	retrospective	North America	Health and Retirement Sutdy cohort	n=2912	51% female	age group > 50 years	no	yes	yes	1. Risk willingness 2. Loneliness 3. Less participation in household tasks 4. Regular Drinking 5. Depression
19	2016	Smith	Measuring gender when you don’t have a gender measure: constructing a gender index using survey data	10.1186/s12939-016-0370-4	questionnaire	social gender	retrospective	North America	Canadian Labour Force Survey	n= 696,350 (1997), n= 729,132 (2014)	NA	age > 15 years	no	no	yes	1. Responsibility for caring for children 2. Occupational segregation 3. Hours of work relative to partner/spouse 4. Education relative to partner/spouse.
20	1974	Bem	The measurement of psychological androgyny	10.1037/h0036215	questionnaire	social gender	prospective	North America	Stanford University and Foothill Juio College sample	n=723 (Stanford), n=194 (Foothill)	39% female (Stanford), 40% female (Foothill)	only students	no	no	yes	Masculinity score 1. Acts as a leader 2. Aggressive 3. Ambitious 4. Analytical 5. Assertive 6. Athletic 7. Competitive 8. Defends own beliefs 9. Dominant 10. Forceful 11. Has leadership abilities 12. Independent 13. Individualistic 14. Makes decisions easily 15. Masculine 16. Self-reliant 17. Self-sufficient 18. Strong personality 19. Willing to take a stand 20. Willing to take risks Femininity s…
21	1975	Spence	Ratings of self and peers on sex role attributes and their relation to self-esteem and conceptions of masculinity and femininity	10.1037/h0076857	questionnaire	social gender	prospective	North America	University of Texas at Austin sample	n=530	53% female	only students			yes	Male score: 1. Independent 2. Not easily influenced 3. Good at sports 4. Not excitable, minor crisis 5. Active 6. Competitive 7. Skilled in business 8. Knows ways of world 9. Adventurous 10. Outspoken 11. Interested in sex 12. Makes decisions easily 13. Not give up easily 14. Outgoing 15. Acts as leader 16. Intellectual 17. Self confident 18. Feels superior 19. Takes a stand 20. Ambitious 21. Sta…
22	2015	Pelletier	A Composite Measure of Gender and Its Association With Risk Factors in Patients With Premature Acute Coronary Syndrome	10.1097/PSY.0000000000000186	questionnaire	social gender	prospective	North America and Europe	Genesis Praxy	n=1075	32% female, median age 48	age group 18-55 years and only patients hospitalized for acute coronary syndrom	no	no	yes	1. Primary earner status 2. Personal income 3. Number of hours per week doing housework 4. Primary responsibility for doing housework 5. Level of stress at home 6. Bem Sex Role Inventory: masculinity score 7. Bem Sex Role Inventory: femininity score
